# Supplementary material for: H3K4 Methyltransferase CfSet1 Is Required for Development and Pathogenesis in Colletotrichum fructicola
Source: J Fungi (Basel). 2022 Apr 1;8(4):363. doi: 10.3390/jof8040363 (PMC9025643; doi:10.3390/jof8040363)
Supplement: Supplementary file 1 [file jof-08-00363-s001.zip]

Archive with 1 entries (1 files):
- jof-1624169-supplementary.pdf
